# Supplementary material for: TACE plus lenvatinib and envafolimab for conversion therapy in unresectable HCC: a prospective pilot study
Source: Front Immunol. 2026 Apr 22;17:1802197. doi: 10.3389/fimmu.2026.1802197 (PMC13143888; doi:10.3389/fimmu.2026.1802197)
Supplement: Supplementary file 1 [file Supplementaryfile1.zip]

Archive with 5 entries (5 files):
- Supplementary Table 1.docx
- Supplementary Table 2.docx
- Supplementary Table 3.xlsx
- Supplementary Table 4.xlsx
- Supplementary Table 5.docx
