# Supplementary material for: TACE plus lenvatinib and envafolimab for conversion therapy in unresectable HCC: a prospective pilot study
Source: Front Immunol. 2026 Apr 22;17:1802197. doi: 10.3389/fimmu.2026.1802197 (PMC13143888; doi:10.3389/fimmu.2026.1802197)
Supplement: Supplementary file 1 [file Supplementaryfile1.zip › Supplementary Table 3.xlsx]

## Sheet: Sheet1
Patient ID	efficacy	Maximum diameter of tumor, (cm)	Number of tumors	PVTT	Reason for not undergoing surgery
1	PD	4.9	1	Presence	Disease progression (PD) leads to conversion failure, PVTT progression, and difficulty in achieving safe R0 resection
5	SD	4.8	3	Absence	The tumor reduction effect is limited, the lesion distribution is wide, and residual lesions are difficult to achieve R0. The MDT discussion result is that "the surgical window has not yet been reached"
10	PR	12	3	Presence	Giant tumor+multiple cases+portal vein thrombosis, with a large resection range, insufficient residual liver volume, and high risk of recurrence, currently unsuitable for surgical resection.
11	PD	3.6	1	Presence	There is portal vein thrombosis and the tumor has progressed during treatment, making surgical resection unsuitable
12	SD	9.4	4	Absence	The tumor burden is too high and stable, without sufficient surgical benefit window, the lesion is widely distributed, and it is difficult to preserve enough residual liver, leading to the abandonment of surgery.
13	PR	6.4	3	Absence	The lesion spans multiple lobes, making it difficult to achieve R0 resection
