# Supplementary material for: TACE plus lenvatinib and envafolimab for conversion therapy in unresectable HCC: a prospective pilot study
Source: Front Immunol. 2026 Apr 22;17:1802197. doi: 10.3389/fimmu.2026.1802197 (PMC13143888; doi:10.3389/fimmu.2026.1802197)
Supplement: Supplementary file 1 [file Supplementaryfile1.zip › Supplementary Table 4.xlsx]

## Sheet: Sheet1
Patient ID	Cirrhosis	ALBI	PLT 10^9/L	Child-pugh score	PVTT	portal hypertension	Gastrointestinal bleeding	CTCAE grade	Blood transfusion=1/endoscopic hemostasis=2/hospitalization=3	Attribution	Outcome
1	Presence	-2.27092	42	A	Presence	Presence	Presence	3	1，2，3	underlying portal hypertension	resolved
2	Presence	-2.27084	74	B	Absence	Presence	Presence	2	2，3	unknown	resolved
3	Presence	-2.43956	168	A	Presence	Presence	Absence	/	/	/	/
4	Absence	-2.77322	135	A	Presence	Absence	Absence	/	/	/	/
5	Presence	-2.80294	116	A	Absence	Absence	Absence	/	/	/	/
6	Presence	-2.00536	119	B	Presence	Presence	Presence	2	2，3	unknown	resolved
7	Absence	-2.98554	63	A	Presence	Absence	Absence	/	/	/	/
8	Presence	-2.81388	182	A	Presence	Absence	Absence	/	/	/	/
9	Presence	-1.81358	163	B	Presence	Presence	Presence	2	2，3	unknown	resolved
10	Absence	-2.62142	168	A	Presence	Absence	Absence	/	/	/	/
11	Absence	-2.82448	68	A	Presence	Absence	Absence	/	/	/	/
12	Absence	-2.75941	171	A	Absence	Absence	Absence	/	/	/	/
13	Presence	-1.83896	72	B	Absence	Presence	Presence	2	2，3	unknown	resolved
14	Presence	-2.75788	188	A	Presence	Presence	Absence	/	/	/	/
15	Presence	-2.0616	111	A	Absence	Presence	Presence	2	2，3	unknown	resolved
